# Supplementary material for: Effect of immersive virtual mirror visual feedback on Mu suppression and coherence in motor and parietal cortex in stroke
Source: Sci Rep. 2023 Aug 2;13:12514. doi: 10.1038/s41598-023-38749-8 (PMC10397282; doi:10.1038/s41598-023-38749-8)
Supplement: Supplementary file 1 — Supplementary Information. [file 41598_2023_38749_MOESM1_ESM.xlsx]

## Sheet: Raw Data
ID	Age	Sex	Hemiparetic side	Stroke Type	Onset from Stroke (months)	Brunnstrom stage(Arm)	Brunnstrom stage (Hand)	Group	MuSupp_Ipsi_M1_MVF	MuSupp_Contra_M1_MVF	MuSupp_Ipsi_P_MVF	MuSupp_Contra_P_MVF	MuSupp_Ipsi_M1_noMVF	MuSupp_Contra_M1_noMVF	MuSupp_Ipsi_P_noMVF	MuSupp_Contra_P_noMVF	MuCoh_Ipsi_M1P_MVF	MuCoh_Contra_M1P_MVF	MuCoh_Ipsi_M1P_noMVF	MuCoh_Contra_M1P_noMVF	MuCoh_Ipsi_M1_Contra_M1_MVF	MuCoh_Ipsi_M1_Contra_M1_noMVF
1	25	1	1	2	12	3	3	1	-1.99002	-0.576226	-2.75213	-1.09122	-0.423024	-0.355027	0.856678	1.1046	0.564366	0.753115	0.555521	0.865684	0.0178872	0.025919
2	71	1	2	1	4	3	3	1	-1.1167	-1.48396	-0.118755	-1.06484	-0.958989	0.0488052	-0.408083	0.727134	0.610068	0.552589	0.635963	0.562385	0.0266158	0.0288329
3	49	1	2	2	12	3	3	1	-1.15514	-0.880248	-1.75801	-1.17415	-0.362019	0.326287	0.425098	-0.160984	0.704492	0.731298	0.786184	0.690703	0.0178834	0.028648
4	46	1	2	2	4	2	2	1	-0.0727122	-3.03933	-0.804184	-1.22693	-1.31191	-0.284728	-1.78306	-0.132899	0.667305	0.770975	0.690452	0.753513	0.0315453	0.0780701
5	52	2	1	2	13	4	3	1	-1.11247	-0.0492829	1.08175	4.51327	-0.977602	0.522236	-0.0107722	0.708419	0.330411	0.737764	0.284454	0.805575	0.0429887	0.0267241
6	75	2	1	1	14	2	2	1	-3.31433	-3.45237	-5.86835	-5.14981	-1.25904	-1.9423	-1.16466	-1.24817	0.664408	0.811297	0.760558	0.810124	0.0476563	0.158829
7	70	2	1	1	9	2	2	1	-0.944134	0.740694	-0.153404	0.179394	0.114193	-0.591186	-0.279575	-1.05125	0.543905	0.446507	0.685158	0.609288	0.0282671	0.0565034
8	69	1	1	1	9	3	3	1	-2.1046	-2.31914	-0.473136	-0.55041	-0.232433	-1.59074	0.118475	0.28147	0.65072	0.870964	0.810297	0.757847	0.102064	0.14897
9	42	1	1	2	8	3	3	1	-2.09475	-1.89277	-3.24791	-3.17891	0.367709	-0.686823	-0.791524	-0.73684	0.490467	0.476086	0.566631	0.57607	0.0190875	0.0273344
10	49	1	2	2	7	3	3	1	-0.560532	0.0100727	0.176938	0.153424	-0.634966	-1.94662	-0.784265	-4.76372	0.476558	0.798305	0.541107	0.811528	0.0261735	0.0153355
11	55	2	1	2	7	3	3	1	-2.68593	-1.02268	-4.17402	-0.805941	0.598126	0.273254	1.27035	1.27333	0.811624	0.78396	0.793483	0.792098	0.0388747	0.00793403
12	54	1	1	2	16	3	3	1	-0.964325	-0.488276	-0.465665	-0.269579	0.436145	0.863051	-0.368019	-0.000466728	0.818247	0.796166	0.959874	0.990809	0.12412	0.0569956
13	61	2	1	2	5	4	3	1	-1.61923	-2.40985	-1.35525	-2.90209	1.0195	0.493873	1.13387	0.152439	0.80907	0.9301	0.939571	1.03581	0.130436	0.229816
14	66	1	2	2	13	4	3	1	-2.03414	-0.581995	-2.12487	-1.02106	-0.815498	-0.990936	2.4807	0.297547	0.41324	0.488337	0.355764	0.585256	0.0200478	0.0773819
15	21	2						2	-0.263626	-1.34528	-0.713805	-1.72234	-1.09856	-1.0033	-1.21422	-1.31025	0.681905	0.754969	0.610326	0.708043	0.367529	0.387642
16	21	2						2	-0.91896	-1.03633	-1.29842	-1.61098	0.473938	1.71188	1.06653	0.827518	0.570902	0.620085	0.522931	0.58534	0.265457	0.286682
17	21	2						2	1.70524	2.75708	-0.38488	-0.346388	3.18356	4.03776	2.82164	2.80656	0.738505	0.708672	0.727337	0.706512	0.559151	0.560702
18	21	2						2	-2.97333	-0.924214	-0.0311188	-3.16208	-1.10608	-1.0193	0.00717641	-1.87213	0.00429519	0.191485	0.00315809	0.30221	0.0289784	0.0489459
19	21	2						2	0.0173342	0.234973	0.345469	-1.30788	-0.240692	-1.03375	0.209968	-1.03527	0.00619671	0.205102	0.00455981	0.332129	0.0440757	0.13474
20	20	2						2	-2.61947	-0.245887	0.252464	0.766569	-1.93532	0.0242469	0.128167	2.06665	0.00364279	0.109682	0.00499015	0.119039	0.0284722	0.0158793
21	21	2						2	0.440664	0.585167	0.0702905	4.20738	-0.313478	0.683937	0.0855694	4.15659	0.00499446	0.119541	0.00444227	0.189655	0.0178825	0.0207164
22	21	1						2	-0.567051	-1.67818	-0.454864	-1.78404	1.45583	0.106631	-0.118821	0.315135	0.00254123	0.461721	0.0024004	0.484754	0.0855091	0.081472
23	21	2						2	-2.41642	0.89551	-0.166544	1.69578	-0.533666	0.113339	-0.347761	1.8625	0.00311698	0.601947	0.00551858	0.658288	0.0606529	0.076289
24	20	2						2	-0.895189	-0.932612	0.225845	-0.18753	0.730093	-0.335673	-0.292772	0.419019	0.00517415	0.546783	0.0053006	0.523095	0.259042	0.133428
25	21	1						2	-0.760982	-0.0722515	-0.482782	-0.532888	0.186686	1.47886	0.289799	3.43474	0.0060757	0.536137	0.00433507	0.553099	0.0673107	0.052686
26	28	1						2	-3.50632	-7.20722	-0.130982	-6.25489	-0.284522	-1.86257	-0.334802	-0.852407	0.00675905	0.490886	0.00348725	0.519234	0.166067	0.0341075
27	27	2						2	-3.47843	-2.53002	0.221502	-1.64416	-0.956116	0.581177	0.310838	0.710365	0.00498738	0.446143	0.00334835	0.538977	0.0989482	0.151879
28	24	2						2	-3.24259	-4.58257	-0.484268	-4.92676	-1.33898	-2.11951	0.0741493	-2.6604	0.00364574	0.561145	0.00458868	0.60068	0.156883	0.0714258
29	24	1						2	1.35507	1.38663	-0.403487	1.15197	2.8588	0.931487	0.473748	0.795418	0.00305626	0.786738	0.00472364	0.623485	0.0552821	0.0574778
30	23	2						2	-1.37219	0.893288	0.390112	0.828286	-0.0802381	-0.595733	-0.0966115	0.174879	0.00406407	0.482725	0.00464707	0.466626	0.108286	0.0543489
31	23	1						2	-0.53151	-1.43402	-0.540036	-0.110926	0.231968	0.259976	0.0631943	0.812352	0.00588966	0.790443	0.00355016	0.889032	0.162	0.123426
32	22	1						2	-0.892291	0.126243	0.154656	1.70659	0.0118521	-0.220119	-0.0264098	0.611025	0.00653905	0.488124	0.00363784	0.700932	0.210395	0.241455
33	27	2						2	-0.546698	-4.4728	0.0575056	-0.441134	-1.05359	-3.58223	-0.503367	-0.397695	0.00430102	0.671201	0.00376101	0.503637	0.124809	0.0992977
34	21	2						2	2.40027	3.67701	0.142906	6.27427	3.12971	2.34421	-0.0964028	4.66472	0.00324646	0.769623	0.00463391	0.811885	0.104772	0.0800434

## Sheet: Coding
Variable	Coding / Definition
Sex	1: Male 2: Female
Hemiparetic side	1: Left 2: Right * occording to the limb
Stroke Type	1: Infarction 2: Hemorrhage
Group	1: Patients with stroke 2: Healthy Participants
MuSupp_Ipsi_M1_MVF	Mu suppression of ipsilesional M1 cortex during MVF
MuSupp_Contra_M1_MVF	Mu suppression of contralesional M1 cortex during MVF
MuSupp_Ipsi_P_MVF	Mu suppression of ipsilesional parietal cortex during MVF
MuSupp_Contra_P_MVF	Mu suppression of contralesional parietal cortex during MVF
MuSupp_Ipsi_M1_noMVF	Mu suppression of ipsilesional M1 cortex during no MVF
MuSupp_Contra_M1_noMVF	Mu suppression of contralesional M1 cortex during no MVF
MuSupp_Ipsi_P_noMVF	Mu suppression of ipsilesional parietal cortex during no MVF
MuSupp_Contra_P_noMVF	Mu suppression of contralesional parietal cortex during no MVF
MuCoh_Ipsi_M1P_MVF	Mu coherence between ipsilesional M1 and parietal cortex during MVF
MuCoh_Contra_M1P_MVF	Mu coherence between contralesional M1 and parietal cortex during MVF
MuCoh_Ipsi_M1P_noMVF	Mu coherence between ipsilesional M1 and parietal cortex during no MVF
MuCoh_Contra_M1P_noMVF	Mu coherence between contralesional M1 and parietal cortex during no MVF
MuCoh_Ipsi_M1_Contra_M1_MVF	Mu coherence between ipsilesional and contralesional M1 cortex during MVF
MuCoh_Ipsi_M1_Contra_M1_noMVF	Mu coherence between ipsilesional and contralesional M1 cortex during no MVF
